# Supplementary material for: ALMS1-IT1: A Key Player in the Novel Disulfidptosis-Related LncRNA Prognostic Signature for Head and Neck Squamous Cell Carcinoma
Source: Biomolecules. 2024 Feb 23;14(3):266. doi: 10.3390/biom14030266 (PMC10968447; doi:10.3390/biom14030266)
Supplement: Supplementary file 1 [file biomolecules-14-00266-s001.zip]

Archive with 2 entries (2 files):
- original images.pdf
- Supplementary Materials.pdf
